# Supplementary material for: The development of a comparison approach for Illumina bead chips unravels unexpected challenges applying newest generation microarrays
Source: BMC Bioinformatics. 2009 Jun 18;10:186. doi: 10.1186/1471-2105-10-186 (PMC2711080; doi:10.1186/1471-2105-10-186)
Supplement: Additional file 3 — Optimum analysis. Optimum analysis for array concordance [file 1471-2105-10-186-S3.xls]

## Sheet: Tabelle1
Supplemental Table 1: Optimum analysis for array concordance
Release	WG6 hits	only WG6 hits	intersect	only WG6v2 hits	WG6v2 hits
1	25445	5696	19749	1649	21398
2	23356	3654	19702	911	20613
3	23806	3258	20548	918	21466
4	25878	3811	22067	913	22980
5	26044	3690	22354	1041	23395
6	26194	3553	22641	1153	23794
7	24891	2486	22405	1684	24089
8	24896	2344	22552	1798	24350
9	24982	2211	22771	1955	24726
10	25041	2126	22915	2025	24940
11	25165	1974	23191	2164	25355
12	25332	1861	23471	2238	25709
13	25393	1740	23653	2404	26057
14	25447	1714	23733	2458	26191
15	25461	1720	23741	2466	26207
16	28908	1614	27294	9429	36723
17	28705	1615	27090	9315	36405
18	28536	1616	26920	9242	36162
19	27127	2136	24991	4841	29832
20	26856	2138	24718	4755	29473
21	26858	2146	24712	4731	29443
22	26765	2140	24625	4702	29327
23	26630	2148	24482	4651	29133
24	26441	2135	24306	4604	28910
