# Supplementary material for: The development of a comparison approach for Illumina bead chips unravels unexpected challenges applying newest generation microarrays
Source: BMC Bioinformatics. 2009 Jun 18;10:186. doi: 10.1186/1471-2105-10-186 (PMC2711080; doi:10.1186/1471-2105-10-186)
Supplement: Additional file 4 — Criteria for data sets. 4 different criteria for representative data sets. [file 1471-2105-10-186-S4.xls]

## Sheet: Tabelle1
Supplemental Table 2: 4 different criteria for representative data sets
Criteria	Description
(1)	A biological screening experiment (e.g. cell type comparison)
(2)	A group analysis setting (e.g. clinical sub-classification of diseases)
(3)	Coverage of as many present probes as possible
(4)	Availability of validating data for single genes
