# Supplementary material for: The development of a comparison approach for Illumina bead chips unravels unexpected challenges applying newest generation microarrays
Source: BMC Bioinformatics. 2009 Jun 18;10:186. doi: 10.1186/1471-2105-10-186 (PMC2711080; doi:10.1186/1471-2105-10-186)
Supplement: Additional file 5 — Present calls. Number of present probes for each sample in both the Treg and the whole blood dataset [file 1471-2105-10-186-S5.xls]

## Sheet: Tabelle1
Supplemental Table 3: Number of present probes for each sample in both the Treg and the whole bl
	Whole blood data set			Treg data set
	I-huBC-V1	I-huBC-V2		I-huBC-V1	I-huBC-V2
	10940	14848		11493	15839
	12261	15261		11424	15631
	11468	15084		11255	16219
	10483	14932		12476	15788
	9408	13024		11383	15346
	10082	15425		11764	11764
	9357	13402		11633	15098
	10401	14694
	7620	11133		23.9%	31.0%
	11270	15228
	11988	16699
	10426	14433
	8974	13265
	14237	15650
	14672	15920
	11785	13557
mean	10961	14535
	23.2%	30.7%
