# Supplementary material for: The development of a comparison approach for Illumina bead chips unravels unexpected challenges applying newest generation microarrays
Source: BMC Bioinformatics. 2009 Jun 18;10:186. doi: 10.1186/1471-2105-10-186 (PMC2711080; doi:10.1186/1471-2105-10-186)
Supplement: Additional file 6 — Status of probes. Absent resp. present status of probes [file 1471-2105-10-186-S6.xls]

## Sheet: Tabelle1
Supplemental Table 4: Absent resp. present status of probes
		identical oligos		cross-annotated oligos			percent of probes close
		v1 P & v2 A	v1 A & v2 P	v1 P & v2 A	v1 A & v2 P		to background (signal value < 200)
Treg data set	Tregs	43 (0.5%)	544 (6.6%)	814 (4.0%)	2766 (13.5%)		79.5%
	non Tregs	47 (0.6%)	445 (5.4%)	755 (3.7%)	3068 (15.0%)		81.9%
PAX data set	Sklero	107 (1.3%)	250 (3.0%)	627 (3.1%)	3559 (17.4%)		69.9%
	Mibi	82 (1.0%)	349 (4.2%)	762 (3.7%)	3207 (15.7%)		71.2%
