# Supplementary material for: The development of a comparison approach for Illumina bead chips unravels unexpected challenges applying newest generation microarrays
Source: BMC Bioinformatics. 2009 Jun 18;10:186. doi: 10.1186/1471-2105-10-186 (PMC2711080; doi:10.1186/1471-2105-10-186)
Supplement: Additional file 8 — Correlations Treg. Correlations of technical replicates in Treg data set [file 1471-2105-10-186-S8.xls]

## Sheet: Tabelle1
Supplemental Table 5a: Correlations of technical replicates in Treg data set
Comparison	Correlation identical oligos	Correlation cross-annotated probes
1_V1 vs 1_V2	0.97	0.69
2_V1 vs2_V2	0.97	0.66
3_V1 vs 3_V2	0.97	0.65
4_V1 vs 4_V2	0.97	0.67
5_V1 vs 5_V2	0.96	0.65
6_V1 vs 6_V2	0.96	0.7
