# Supplementary material for: The development of a comparison approach for Illumina bead chips unravels unexpected challenges applying newest generation microarrays
Source: BMC Bioinformatics. 2009 Jun 18;10:186. doi: 10.1186/1471-2105-10-186 (PMC2711080; doi:10.1186/1471-2105-10-186)
Supplement: Additional file 10 — Correlations whole blood. Correlations of technical replicates in whole blood data set [file 1471-2105-10-186-S10.xls]

## Sheet: Tabelle1
Supplemental Table 5b: Correlations of technical replicates in whole blood data set
Comparison	Correlation identical oligos	Correlation cross-annotated probes
1_V1 vs 1_V2	0.98	0.54
2_V1 vs2_V2	0.96	0.62
3_V1 vs 3_V2	0.99	0.55
4_V1 vs 4_V2	0.96	0.58
5_V1 vs 5_V2	0.98	0.64
6_V1 vs 6_V2	0.94	0.62
7_V1 vs 7_V2	0.98	0.68
8_V1 vs 8_V2	0.96	0.64
9_V1 vs 9_V2	0.96	0.71
10_V1 vs 10_V2	0.96	0.58
11_V1 vs 11_V2	0.97	0.56
12_V1 vs 12_V2	0.97	0.72
13_V1 vs 13_V2	0.94	0.69
14_V1 vs 14_V2	0.98	0.63
15_V1 vs 15_V2	0.98	0.61
16_V1 vs 16_V2	0.96	0.71
