# Supplementary material for: The development of a comparison approach for Illumina bead chips unravels unexpected challenges applying newest generation microarrays
Source: BMC Bioinformatics. 2009 Jun 18;10:186. doi: 10.1186/1471-2105-10-186 (PMC2711080; doi:10.1186/1471-2105-10-186)
Supplement: Additional file 13 — Differentially expressed genes whole blood. Differentially expressed genes (FC > 1.75, p-value < 0.05, diff > 100) between Scleroderma and Bacteremia samples on I-huBC-V1 and corresponding values for these genes on I-huBC-V2 [file 1471-2105-10-186-S13.xls]

## Sheet: probes_v2_upregulated_in_v1
Supplemental Table 6: Differentially expressed genes (FC > 1.75, pvalue < 0.05, diff > 100) between Scleroderma and Bacteremia samples on I-huBC-V1 and corresponding values for these genes on I-huBC-V2
Probeset	Symbol	mean Scleroderma V1	mean Bacteremia V1	FC	pvalue	diff		mean Scleroderma V2	mean Bacteremia V2	FC	pvalue	diff
5220477	IFI27	634.46	2295.62	-3.57143	0.4044	1661.16		301.08	1416.08	-4.7619	0.3704	1115
4120707	RPL23	424.52	1251.08	-2.94118	0.0007	826.56		588.21	1500.52	-2.5641	0.007	912.3
7000608	RPS7	553.78	1645.89	-2.94118	0.0011	1092.11		60.09	70.7	-1.17647	0.2356	10.62
2490056	LOC644972	1987.89	5275.67	-2.63158	0.0036	3287.78		1176.2	3199.49	-2.7027	0.0023	2023.29
3310091	DEFA3	1196.31	3088.6	-2.5641	0.0934	1892.29		2869.62	6072.63	-2.12766	0.0682	3203.01
2000025	RPL26	276.67	693.55	-2.5	0.0456	416.88		428.12	1353.03	-3.125	0.0174	924.91
6960440	DEFA4	306.44	766.83	-2.5	0.0841	460.39		276.28	726.66	-2.63158	0.1586	450.38
3290605	TOMM7	350.84	853.32	-2.43902	0.0004	502.48		1573.4	3218.65	-2.04082	0.0031	1645.25
7610544	LOC644790	1726.92	3999.91	-2.32558	0.0004	2272.98		73.39	103.14	-1.40845	0.0323	29.75
130215	RPL39	2111.92	4948.66	-2.32558	0.0001	2836.73		2419.82	5211.12	-2.17391	0.0001	2791.3
1820056	COX6C	241.76	557.95	-2.32558	0.006	316.19		294.09	681.02	-2.32558	0.0202	386.93
70722	COX7B	221.12	500.35	-2.27273	0.0086	279.24		97.64	246.96	-2.5	0.0044	149.32
1340192	C15orf15	229.69	509.99	-2.22222	0.0021	280.3		174.5	424.03	-2.43902	0.0032	249.53
6370367	GZMA	457.37	1026.05	-2.22222	0.0085	568.68		977.01	2065.92	-2.12766	0.0118	1088.9
1450390	KLRB1	243.52	545.35	-2.22222	0.0025	301.83		165.52	354.96	-2.12766	0.0021	189.44
1260278	RPL41	6008.72	13459.5	-2.22222	0	7450.8		56.34	64.29	-1.13636	0.0157	7.95
7330129	HINT1	682	1473.63	-2.17391	0.001	791.63		632.71	1380.74	-2.17391	0.0012	748.03
4250035	RAP1GAP	227.45	488.66	-2.12766	0.4302	261.2		324.75	781.38	-2.38095	0.4427	456.63
430328	ERAF	2433.22	5212.3	-2.12766	0.1448	2779.07		2909.2	5278.69	-1.81818	0.2088	2369.5
6960554	LCN2	392.27	811.91	-2.08333	0.0073	419.64		495.94	1026.46	-2.08333	0.0111	530.52
4730612	RPS17	496.37	1031.35	-2.08333	0.0288	534.97		861.58	2015.33	-2.32558	0.0105	1153.75
2940639	RPL9	328.75	661.48	-2	0.0168	332.73		1766.92	4510.69	-2.5641	0.0006	2743.77
520161	TPT1	1241.07	2496.74	-2	0.0005	1255.67		4752.1	8064.31	-1.69492	0.0011	3312.21
5310369	GZMK	264.02	525.45	-2	0.0036	261.44		553.5	1255.26	-2.27273	0.0047	701.77
6980474	LY96	314.08	614.47	-1.96078	0.0035	300.39		369.85	788.91	-2.12766	0.0024	419.06
6280576	S100A8	4923.08	9573.8	-1.96078	0	4650.72		9567.85	15305.7	-1.5873	0.0002	5737.85
6660220	RPS10	2734.39	5408.25	-1.96078	0	2673.86		7494.08	11017.2	-1.47059	0.0005	3523.13
4070164	COX7C	1136.26	2225.8	-1.96078	0.0113	1089.53		774.43	1814.77	-2.32558	0.0019	1040.34
7320709	NA	5494.91	10819.6	-1.96078	0.0009	5324.74		2958.86	5382.1	-1.81818	0.005	2423.24
5290523	NA	5494.91	10819.6	-1.96078	0.0009	5324.74		8808.13	16142.1	-1.81818	0.0001	7334.01
3190193	RPL30	1190.3	2310.27	-1.92308	0	1119.97		5137.13	7657.04	-1.49254	0.0007	2519.91
1990634	TIMM8B	189.02	366.6	-1.92308	0.0002	177.58		71.97	91.75	-1.28205	0.0365	19.78
3400551	MS4A3	127.39	246.49	-1.92308	0.082	119.1		94.32	257.64	-2.7027	0.0917	163.32
1690605	RPS27L	185.94	353.71	-1.88679	0.0229	167.77		191.13	479.94	-2.5	0.034	288.81
160348	RNASE3	168.79	316.62	-1.88679	0.0617	147.83		173.35	415.77	-2.38095	0.0724	242.42
5670601	RPL35A	2074.43	3925.6	-1.88679	0.0002	1851.16		2808.94	4563.77	-1.6129	0.0007	1754.83
2900593	PFDN5	1025.48	1950.42	-1.88679	0.0242	924.94		1784.56	3400.58	-1.92308	0.0053	1616.02
270451	NDUFA4	769.88	1434.58	-1.85185	0.0193	664.7		923.65	1803.52	-1.96078	0.0036	879.87
2320403	RPL27	1856.63	3460.97	-1.85185	0.0171	1604.34		3767.23	6282.06	-1.66667	0.0049	2514.83
6370181	RPL11	1604.68	2941.19	-1.81818	0.0125	1336.51		3745.39	6319.58	-1.69492	0.0001	2574.2
6400736	CAMP	570.62	1039.39	-1.81818	0.018	468.78		923.28	1578.22	-1.69492	0.0287	654.94
6770246	EEF1A1	5356.22	9593.51	-1.78571	0.0001	4237.28		5877.56	7437.74	-1.26582	0.095	1560.19
2190669	NA	127.22	225.77	-1.78571	0.0291	98.55		42.4	43.71	-1.03093	0.6555	1.31
1170400	C12orf57	315.79	566.99	-1.78571	0.0067	251.2		786.42	1309.37	-1.66667	0.0367	522.95
3190053	SNRPD2	717.37	1280.15	-1.78571	0.0051	562.79		538.18	1004.46	-1.85185	0.0112	466.28
2900356	SCIN	6779.78	3827.37	1.77	0	2952.41		45.31	46.6	-1.03093	0.2501	1.29
4390692	HLA-DRB5	1500.47	849.7	1.77	0.1308	650.77		1126.34	303.67	3.71	0.044	822.67
7330093	HLA-DRB1	371.13	207.98	1.78	0.4539	163.15		1138.94	366.68	3.11	0.1159	772.26
4490017	NFATC3	1708.21	958.87	1.78	0	749.34		48.38	51.86	-1.07527	0.5033	3.48
3060487	LOC255374	1658.1	928.09	1.79	0	730.01		45.7	47.11	-1.03093	0.5122	1.41
6370035	OASL	436.52	242.62	1.8	0.1177	193.9		832.27	372.88	2.23	0.075	459.39
3400142	TADA3L	905.3	500.33	1.81	0.0004	404.97		46.44	45.41	1.02	0.3816	1.04
5890196	IL18	2740.47	1502.37	1.82	0.0001	1238.09		11716.4	8570.16	1.37	0.0012	3146.28
1400722	TPPP3	264.08	143.27	1.84	0	120.81		82.03	53.68	1.53	0.0021	28.35
2690452	IFIT3	765.35	406.23	1.88	0.1623	359.11		2376.98	931.79	2.55	0.0904	1445.19
6200376	IFITM2	2629.41	1391.52	1.89	0.0002	1237.89		17389	14419	1.21	0.0416	2970.01
3310725	PARP10	981.85	517.23	1.9	0.0066	464.62		899.55	557.58	1.61	0.0162	341.97
4220435	OAS3	433.9	220.65	1.97	0.1015	213.25		474.29	190.62	2.49	0.0632	283.67
3850524	CEP27	920.44	465.35	1.98	0	455.09		1261.91	733	1.72	0.0011	528.91
5870047	NA	1629.59	815.46	2	0.0421	814.13		2457.79	1353.48	1.82	0.0606	1104.31
6620711	RSAD2	714.63	338.85	2.11	0.0425	375.77		610.33	181.48	3.36	0.0674	428.85
4060674	IL1RN	698.48	325.08	2.15	0.0046	373.4		905.49	525.12	1.72	0.0184	380.37
630450	IFIT2	1373.1	631.58	2.17	0.0414	741.52		2989.79	1403.1	2.13	0.0457	1586.69
1780632	IFIT1	553.32	250.2	2.21	0.0724	303.12		1608.21	555.66	2.89	0.0639	1052.55
2630110	MX1	1887.68	847.76	2.23	0.064	1039.92		6393.88	2751.02	2.32	0.0351	3642.86
7200255	IFI44L	923.73	409.54	2.26	0.1518	514.19		1502.07	596.26	2.52	0.121	905.81
2230601	FOLR3	1004.76	430.25	2.34	0.1303	574.51		2486.48	1043.58	2.38	0.0905	1442.9
1710259	HERC5	1193.34	503.59	2.37	0.0776	689.76		2444.88	987.18	2.48	0.0779	1457.7
1070528	ISG15	2733.22	1075.68	2.54	0.1053	1657.53		2783.25	1036.78	2.68	0.0959	1746.47
4280725	HES4	485.63	182.42	2.66	0.0674	303.21		819.28	266.28	3.08	0.0515	552.99
