# Supplementary material for: The development of a comparison approach for Illumina bead chips unravels unexpected challenges applying newest generation microarrays
Source: BMC Bioinformatics. 2009 Jun 18;10:186. doi: 10.1186/1471-2105-10-186 (PMC2711080; doi:10.1186/1471-2105-10-186)
Supplement: Additional file 14 — Differentially expressed genes Treg. Differentially expressed genes (FC > 1.75, p-value < 0.05, diff > 100) between Treg and non-Treg samples on I-huBC-V1 and corresponding values for these genes on I-huBC-V2 [file 1471-2105-10-186-S14.xls]

## Sheet: probes_v2_downregulated_in_v1_T
Supplemental Table 7: Differentially expressed genes (FC > 1.75, pvalue < 0.05, diff > 100) between Treg and non-Treg samples on I-huBC-V1 and corresponding values for these genes on I-huBC-V2
Probeset	Symbol	mean Tregs V1	mean nonTregs V1	FC	pvalue	diff		mean Tregs V2	mean nonTregs V2	FC	pvalue	diff
2260148	NELL2	117.1	617.47	-5.27	0	500.37		86.83	1118.32	-12.88	0	1031.5
7380181	LRRN3	133.02	670.04	-5.04	0	537.01		84.45	1047.67	-12.41	0	963.22
1990446	CCL5	298.31	1257.42	-4.22	0	959.11		133.98	491.89	-3.67	0.0003	357.91
4670092	ID2	169.69	594	-3.5	0	424.31		235.98	1490.9	-6.32	0	1254.92
5310369	GZMK	294.45	950.32	-3.23	0.0073	655.87		699.61	2669.93	-3.82	0.0041	1970.32
6760075	EOMES	93.44	285.09	-3.05	0.0039	191.65		72.47	520.08	-7.18	0.0007	447.61
6860129	PCSK5	141.14	401.26	-2.84	0	260.12		97.18	322.71	-3.32	0	225.53
4670056	ANKRD55	111.79	281.73	-2.52	0	169.94		113.05	464.84	-4.11	0	351.79
7570079	IL7R	673.23	1668.29	-2.48	0	995.06		735.48	1811.57	-2.46	0.0005	1076.08
2230152	SATB1	499.32	1240.05	-2.48	0	740.73		141.43	490.1	-3.47	0	348.67
4010301	C1orf162	481.47	1132.75	-2.35	0.0008	651.28		1355.18	3257.28	-2.4	0.0277	1902.1
2120500	ACTN1	386.2	901.26	-2.33	0	515.06		472.14	1035.7	-2.19	0	563.56
4850128	GZMH	97.48	224.78	-2.31	0.0059	127.3		56	384.99	-6.87	0.0056	328.99
6620279	C6orf190	140.21	318.94	-2.27	0	178.73		127.78	338	-2.65	0	210.22
5810392	BHLHB2	141.92	316.84	-2.23	0.0046	174.92		138.84	541.41	-3.9	0.0051	402.57
6400242	TMEM71	378.35	821.82	-2.17	0	443.47		633.08	1604.6	-2.53	0	971.52
2710239	LASS6	135.86	292.21	-2.15	0	156.35		188.26	650.83	-3.46	0	462.57
1770332	NA	157.27	334.33	-2.13	0.0001	177.07		73.02	104.93	-1.44	0.0002	31.91
5220259	TARP	152.62	323.23	-2.12	0.0013	170.6		87.44	183.06	-2.09	0.0005	95.62
830484	AIF1	150	315.3	-2.1	0	165.3		207.02	677.38	-3.27	0	470.36
4480367	KRT72	118.99	246.25	-2.07	0.0728	127.25		117.94	1176.09	-9.97	0.0783	1058.15
6270128	CD40LG	146.85	297.46	-2.03	0	150.61		133.79	439.84	-3.29	0	306.05
2470292	MAN1C1	164.77	333.65	-2.02	0	168.87		227.03	492.1	-2.17	0.0059	265.07
4540424	EPHX2	161.3	318.81	-1.98	0	157.51		345.48	678.1	-1.96	0.0019	332.61
840427	SLC40A1	173.49	337.77	-1.95	0.0006	164.28		59.8	67.63	-1.13	0.0982	7.83
6200397	OXNAD1	217.85	420.98	-1.93	0	203.13		651.75	1637.29	-2.51	0	985.54
1660403	ANK3	100.41	194.08	-1.93	0	93.68		70.64	228.95	-3.24	0	158.31
6590561	CCR7	1261.35	2419.24	-1.92	0.0138	1157.89		3513.18	6266	-1.78	0.0656	2752.83
2900463	GNLY	135.1	257.35	-1.9	0.0503	122.25		63.39	372.31	-5.87	0.0158	308.92
2600706	RAB6IP1	119.4	224.93	-1.88	0	105.53		193.2	707.74	-3.66	0	514.53
6370367	GZMA	376.17	708.12	-1.88	0.2075	331.95		882.12	1622	-1.84	0.2763	739.88
6180427	GPR160	144.61	269.25	-1.86	0	124.65		63.69	116.26	-1.83	0.0021	52.57
3460397	FLOT1	436.36	808.11	-1.85	0	371.75		368.12	458.56	-1.25	0.6071	90.45
5820397	VIPR1	235.32	435.71	-1.85	0	200.38		203.18	397.88	-1.96	0.0021	194.7
2190678	IL4R	922.43	1698.39	-1.84	0.0002	775.96		1839.49	3415.34	-1.86	0	1575.85
840253	PLAC8	441.83	803.26	-1.82	0.0164	361.44		802.33	1482.98	-1.85	0.0918	680.65
670132	RNF144	196.39	352.95	-1.8	0	156.55		271.96	635.34	-2.34	0.0002	363.38
5820465	PLXDC1	114.27	203.39	-1.78	0	89.12		89.33	326.89	-3.66	0	237.56
1450400	CHI3L2	134.71	237.55	-1.76	0	102.84		107.08	327.23	-3.06	0.0006	220.15
4280440	HERPUD1	235.98	134.29	1.76	0	101.7		725.32	240.4	3.02	0.0105	484.92
4920315	DUSP10	207.27	117.64	1.76	0	89.64		232.9	69.21	3.37	0	163.7
1340092	ATP2B1	196.92	111.9	1.76	0	85.02		132.6	73.03	1.82	0	59.57
1850465	SEC11C	518.83	294.69	1.76	0.019	224.14		1215.59	679.83	1.79	0.0519	535.76
7160520	C6orf129	381.67	217.08	1.76	0.102	164.59		773.76	308.16	2.51	0.1809	465.6
150296	RBX1	1263.59	718.01	1.76	0.1158	545.59		2074.67	1101.34	1.88	0.1739	973.33
2570564	KLF13	1275.87	726.47	1.76	0.1411	549.4		2817.86	1611.88	1.75	0.1663	1205.98
6760048	MT2A	919.52	523.57	1.76	0.3276	395.95		1400.63	715.38	1.96	0.3471	685.24
1170092	TBK1	346.1	195.34	1.77	0.0013	150.76		486.21	180.35	2.7	0.0459	305.86
2060196	AQP3	341.99	193.75	1.77	0.1257	148.23		467.37	213.51	2.19	0.183	253.86
2140598	TUBB2C	582.19	326.19	1.78	0	255.99		787.32	305.42	2.58	0	481.9
2750528	NA	193.68	108.63	1.78	0	85.04		978.72	135.19	7.24	0	843.52
1340170	RFTN1	370.96	208.03	1.78	0.0037	162.92		1652.14	727.21	2.27	0.0037	924.93
2350647	SYT11	252.28	141.72	1.78	0.0149	110.56		349.49	118.71	2.94	0.0541	230.78
3840019	ARHGAP25	789.67	443.81	1.78	0.0861	345.86		2138.52	1078.44	1.98	0.1613	1060.08
2810110	TM9SF2	623.35	349.66	1.78	0.0904	273.69		925.81	478.96	1.93	0.1498	446.85
1170356	PCQAP	290.95	162.57	1.79	0.002	128.39		326.11	139.76	2.33	0.1066	186.35
5690477	EMP3	1946.8	1086.59	1.79	0.0081	860.21		5309.63	2967.71	1.79	0.0451	2341.92
3170598	TULP4	349.41	194.33	1.8	0.0028	155.08		571.36	213.48	2.68	0.0531	357.87
5570010	NPC1	300.57	166.8	1.8	0.0084	133.76		323.66	140.11	2.31	0.0844	183.55
5560577	TMPIT	285.55	158.4	1.8	0.0468	127.15		566.3	206.02	2.75	0.0839	360.28
830047	TXNL5	642.57	356.79	1.8	0.0572	285.78		1432.41	661.97	2.16	0.0825	770.44
3520072	P4HB	729.37	404.32	1.8	0.1453	325.04		810.08	506.09	1.6	0.2709	303.99
6100450	SKAP2	210.61	116.12	1.81	0	94.5		283.77	90.64	3.13	0.0019	193.13
830070	PAM	350.33	193.84	1.81	0.0004	156.49		286.62	136.16	2.11	0.015	150.47
2650678	C2orf24	369.27	203.58	1.81	0.0891	165.69		651.61	273.69	2.38	0.1794	377.93
5870280	NONO	912.37	503.95	1.81	0.2172	408.42		205.84	135.34	1.52	0.1882	70.5
5860300	HSPA1A	316.78	173.87	1.82	0.1439	142.91		1270.01	371.55	3.42	0.1605	898.46
4280253	C9orf19	1152.93	628.75	1.83	0	524.18		2792.09	1440.43	1.94	0.0099	1351.66
6380088	ADCY3	418.93	227.08	1.84	0.0001	191.85		928.94	394.3	2.36	0.0004	534.64
5560328	PRDX1	2150.17	1170.01	1.84	0.0027	980.16		6232.13	3392.84	1.84	0.0323	2839.28
7050075	NT5C	275.89	149.88	1.84	0.0611	126.01		1886.07	1057.69	1.78	0.0545	828.39
1070435	B4GALT3	421.17	229.03	1.84	0.0987	192.14		1163.95	789.82	1.47	0.155	374.14
2070634	CERK	898.01	488.42	1.84	0.1108	409.59		2198.58	1015.49	2.17	0.1775	1183.08
5890139	PRNP	1003.94	541.32	1.85	0	462.63		1443.39	733.21	1.97	0.0252	710.18
3420274	TK1	186.34	100.9	1.85	0	85.44		132.47	53.53	2.47	0.0177	78.94
2750730	TRIB2	1076.28	583.22	1.85	0.2429	493.06		1704.08	762.4	2.24	0.2787	941.68
4150253	FAM110A	536.4	289.02	1.86	0	247.38		925.55	422.44	2.19	0.0092	503.12
5870743	HLA-DMB	331.16	177.77	1.86	0	153.4		590.65	215.7	2.74	0.0024	374.95
3850131	LRIG1	332.1	178.47	1.86	0.0227	153.63		722.27	261.31	2.76	0.0828	460.95
7380671	TBCB	591.38	318.49	1.86	0.0869	272.89		1792.88	843.11	2.13	0.1482	949.77
670196	CBX7	507.52	272.94	1.86	0.0919	234.58		1646.47	698.46	2.36	0.1669	948.01
610273	OPTN	1254.31	671.22	1.87	0	583.09		819.63	450.35	1.82	0.1213	369.29
5690553	NDRG1	763.69	409.14	1.87	0.0001	354.55		1050.98	476.25	2.21	0.0013	574.73
1110273	SLFN5	991.6	530.45	1.87	0.1288	461.14		547.33	397.03	1.38	0.1426	150.3
3460224	SLC1A5	363.84	193.57	1.88	0	170.27		128.18	60.01	2.14	0.0758	68.17
130609	UBL3	574.29	306.07	1.88	0.0024	268.22		1000.77	443.17	2.26	0.025	557.6
1580673	GALM	319.75	169.88	1.88	0.0186	149.87		620.97	200.98	3.09	0.0638	419.99
1710768	TAP1	1480.23	789.27	1.88	0.0587	690.96		4583.23	2582.26	1.77	0.1599	2000.97
5090184	HEBP2	393.65	209.04	1.88	0.0764	184.61		1314.81	651.6	2.02	0.093	663.21
4540048	MCL1	1238.23	660	1.88	0.1599	578.23		177.3	154.46	1.15	0.2589	22.84
1980678	UTS2	244.08	129.23	1.89	0	114.86		359.39	90.42	3.97	0.0018	268.97
5050487	CCDC23	516.92	273.55	1.89	0.015	243.37		1530.73	857.92	1.78	0.0785	672.81
4070133	RNPEPL1	522.79	276.84	1.89	0.0522	245.95		169.82	96.98	1.75	0.1804	72.83
3840519	BCAS1	185.23	98.24	1.89	0.0762	87		81.19	59.76	1.36	0.3657	21.43
4180382	ADAM8	308.05	163.14	1.89	0.1038	144.92		624.3	208.73	2.99	0.1703	415.57
6060242	GSTK1	2253.7	1190.06	1.89	0.1041	1063.64		7956.5	4086.35	1.95	0.174	3870.15
1770181	KIAA1949	514.25	272.52	1.89	0.1418	241.73		2131.94	1015.75	2.1	0.1222	1116.19
2940022	LY6E	590.41	311.95	1.89	0.2614	278.46		2250.01	1063.34	2.12	0.277	1186.67
240468	ANTXR2	413.8	218.32	1.9	0	195.48		604.67	236.59	2.56	0.0043	368.07
1500768	DPYSL2	336.86	176.96	1.9	0	159.9		856.65	310.01	2.76	0.0313	546.64
6180008	RAB37	890.69	468.94	1.9	0.0002	421.75		55.03	53.6	1.03	0.7642	1.42
6400309	CYBA	1462.41	769.94	1.9	0.0003	692.47		4303.77	2169.06	1.98	0.0568	2134.71
3940068	SGSH	626.24	328.98	1.9	0.0667	297.26		201.08	179.76	1.12	0.2327	21.32
5420717	EIF4EBP2	579.1	304.8	1.9	0.0888	274.3		1764.56	828.05	2.13	0.1674	936.51
2000136	TAGLN2	892.21	468.51	1.9	0.1162	423.71		897.19	579.08	1.55	0.0496	318.12
1690605	RPS27L	1824.38	952.89	1.91	0.0073	871.49		3358.42	1633.25	2.06	0.0982	1725.17
3460382	CAPN2	2284.46	1191.82	1.92	0.0003	1092.64		208.26	119.47	1.74	0.0075	88.78
1240349	TRIM69	210.32	109.8	1.92	0.0107	100.52		304.47	70.37	4.33	0.0721	234.1
7160164	C6orf108	535.6	278.65	1.92	0.0971	256.95		1191.03	486.9	2.45	0.1453	704.13
6520497	ACTG1	3610.57	1872.87	1.93	0.0313	1737.7		4175.47	4208.35	-1.01	0.9875	32.88
1070528	ISG15	1059.14	548.7	1.93	0.0485	510.45		1811.16	730.58	2.48	0.155	1080.58
2060497	SLC4A7	558.13	286.99	1.94	0.0123	271.14		266.14	161.69	1.65	0.0001	104.45
450754	ALDOA	1463.88	752.85	1.94	0.2406	711.03		2541.6	1202.56	2.11	0.2733	1339.04
2690598	GLB1	286.58	146.87	1.95	0	139.71		215.09	94.92	2.27	0.0089	120.16
6040008	IQGAP2	482.29	246.94	1.95	0.0028	235.35		710.75	287.67	2.47	0.0282	423.08
4280129	C16orf24	311.08	159.25	1.95	0.0095	151.84		656.3	208.2	3.15	0.0285	448.11
3440056	COX8A	1459.31	749.03	1.95	0.0284	710.28		4270.14	2374.47	1.8	0.1174	1895.67
4200180	AES	734.72	377.42	1.95	0.1446	357.31		4437.99	2146.33	2.07	0.2056	2291.66
460324	BATF	319.63	163.48	1.96	0	156.15		637.88	250.43	2.55	0.0091	387.46
5900286	GPR68	261.72	133.37	1.96	0	128.35		397.01	109.21	3.64	0.042	287.8
2650079	ACTB	8087.42	4131.29	1.96	0.1035	3956.13		6174.03	5688.72	1.09	0.8363	485.31
2060241	NA	927.55	469.76	1.97	0.0221	457.79		1623.43	1053.6	1.54	0.3402	569.83
5550435	TBC1D4	791.87	402.85	1.97	0.0598	389.02		1424.6	694.83	2.05	0.1446	729.77
2190360	RHOG	836.02	424.11	1.97	0.1112	411.92		2648.51	1205.46	2.2	0.1065	1443.05
2710253	FAM38A	1010.55	510.04	1.98	0	500.51		2784.01	1231.42	2.26	0.009	1552.59
4070681	CENPM	296.14	148.87	1.99	0	147.27		720.54	233.62	3.08	0.0001	486.92
3780300	TNIP1	581.63	291.56	1.99	0.0498	290.07		921.76	393.15	2.34	0.1364	528.6
3450692	TRAF1	583.66	292.39	2	0.0001	291.26		318.41	166.55	1.91	0.0114	151.86
3140280	RCSD1	1208.57	603.13	2	0.0019	605.44		778.69	363.96	2.14	0.0123	414.73
3180452	PARP12	492.99	245.92	2	0.0034	247.07		1477.38	600.86	2.46	0.0515	876.52
6560452	JARID1D	444.33	222.53	2	0.547	221.8		437.59	199.47	2.19	0.566	238.12
5570270	CCR5	359.54	177.55	2.03	0.011	182		49	45.21	1.08	0.3913	3.79
4230021	CCR6	227.49	111.99	2.03	0.0741	115.5		856.8	158.75	5.4	0.0542	698.05
1090274	FAM53B	478.24	232.35	2.06	0.0007	245.89		175.44	100.64	1.74	0.1328	74.8
5270487	OGDH	366.95	178.07	2.06	0.0484	188.88		445.65	120.84	3.69	0.0866	324.82
7160669	APBB1IP	572.21	276.08	2.07	0.2429	296.14		1365.49	485.17	2.81	0.2723	880.32
5890632	PALM2-AKAP2	267.42	128.28	2.08	0	139.14		67.44	62.67	1.08	0.125	4.77
5810709	LOC26010	257.97	123.59	2.09	0	134.38		261.36	80.4	3.25	0.0036	180.96
7400669	HLA-A	1419.09	677.88	2.09	0.006	741.21		16878	9010.64	1.87	0.0508	7867.38
6270537	MGST2	235.97	112.03	2.11	0	123.94		354.21	103.38	3.43	0.0004	250.83
7330093	HLA-DRB1	255.09	120.96	2.11	0.419	134.12		385.47	95.88	4.02	0.3814	289.59
2320717	PLP2	1016.86	478.86	2.12	0.0667	538		368.55	156.87	2.35	0.101	211.67
5810681	ICAM3	1622	764.2	2.12	0.1614	857.8		6269.52	4112.55	1.52	0.2468	2156.97
1710021	CDC20	209.57	98.42	2.13	0	111.16		211.03	67.08	3.15	0.0001	143.95
520711	GDPD5	390.72	183.18	2.13	0.0052	207.54		682.46	164.31	4.15	0.0097	518.15
460754	NA	1295.95	607.85	2.13	0.066	688.09		5805.28	2475.85	2.34	0.1683	3329.44
3400592	CORO7	412.37	193.24	2.13	0.1174	219.13		1333.8	374.23	3.56	0.1508	959.57
5720192	LSP1	532.93	248.7	2.14	0.0847	284.23		184.04	126.53	1.45	0.1011	57.52
840110	NA	532.93	248.7	2.14	0.0847	284.23		137.77	97.58	1.41	0.0135	40.19
1940082	LMNA	233.8	108.59	2.15	0	125.22		434.88	89.73	4.85	0	345.16
2370673	CD99	1055.09	490.75	2.15	0.1071	564.35		2423.89	1078.25	2.25	0.1143	1345.64
5390121	HOXB2	364.43	169.82	2.15	0.1106	194.61		526.79	268.91	1.96	0.2275	257.88
2900626	HN1	1047.06	482.43	2.17	0	564.63		780.25	398.6	1.96	0.116	381.66
5390504	BIRC3	3864.25	1774.82	2.18	0.0709	2089.43		192.17	108.18	1.78	0.0288	83.99
4150161	CD58	295.21	135.07	2.19	0	160.14		444.78	111.62	3.98	0.0051	333.16
830762	TXN	1052.44	476.12	2.21	0.002	576.32		2064.1	752.72	2.74	0.0261	1311.38
1710259	HERC5	567.03	254.54	2.23	0.0002	312.49		1175.76	385.47	3.05	0.0094	790.29
6660181	MYO1F	289.32	129.73	2.23	0.0202	159.59		555.59	121.6	4.57	0.088	433.99
7650719	FAM26B	393.86	175.9	2.24	0	217.96		248.27	88.97	2.79	0.0247	159.3
5720647	ADAM19	572.49	255.4	2.24	0.0053	317.09		1067.01	368.19	2.9	0.0383	698.82
6200273	EPSTI1	675.31	299.63	2.25	0.0027	375.69		1287.48	471.37	2.73	0.037	816.12
2970201	C1orf78	342.39	150.97	2.27	0	191.42		88.94	59.22	1.5	0.0208	29.72
6330672	ANXA5	574.68	252.59	2.28	0	322.09		1603.4	454.62	3.53	0.004	1148.78
3310368	ID3	527.58	230.46	2.29	0.0305	297.12		842.86	279.24	3.02	0.0872	563.62
7160390	GAPDH	1630.96	710.69	2.29	0.0369	920.27		2134.84	937.11	2.28	0.0727	1197.74
5570035	PPP1CA	1084.34	471.63	2.3	0.0808	612.71		1273.69	404.4	3.15	0.0937	869.29
3460008	KCNN4	350.61	151.6	2.31	0.0977	199.01		919.05	226.47	4.06	0.1226	692.59
6560274	VIL2	1690.47	729.36	2.32	0	961.11		4811.54	2126.27	2.26	0.0136	2685.27
3520475	PTTG2	339.12	145.38	2.33	0	193.74		58.29	54.96	1.06	0.4164	3.32
3420148	CLDND1	1268.77	544.49	2.33	0.0062	724.28		2131.4	838.51	2.54	0.0285	1292.89
1400482	CHST7	426.48	181.62	2.35	0	244.86		719.6	187.36	3.84	0.0062	532.24
6330152	KIAA0101	223.11	94.87	2.35	0	128.24		409.62	63.49	6.45	0	346.13
6130563	ECGF1	537.9	228.57	2.35	0.0077	309.33		66.8	53.94	1.24	0.001	12.86
7160390	GAPDH	2544.63	1083.04	2.35	0.0292	1461.59		2134.84	937.11	2.28	0.0727	1197.74
3940433	F5	289.75	122.89	2.36	0	166.86		546.67	120.3	4.54	0	426.37
6650300	PPP1R2P9	304.69	128.63	2.37	0.1197	176.06		413.63	111.69	3.7	0.1097	301.94
4390113	IL32	3351.79	1407.52	2.38	0.0007	1944.27		1663.7	711.94	2.34	0.0002	951.76
2680370	HLA-DRA	281.88	118.08	2.39	0	163.81		1224.11	132.91	9.21	0.0001	1091.21
830762	TXN	1582.36	660.77	2.39	0.0012	921.58		2064.1	752.72	2.74	0.0261	1311.38
7380056	TP53INP1	755.66	316.78	2.39	0.0037	438.88		907.64	300.67	3.02	0.0117	606.97
1260181	SELPLG	1432.59	599.28	2.39	0.08	833.31		168.99	146.11	1.16	0.1974	22.89
3420356	RGS1	1682.33	703.08	2.39	0.27	979.25		4303.95	2045.52	2.1	0.3131	2258.42
50072	SEMA3G	257.64	107.15	2.4	0	150.49		141	48.1	2.93	0	92.9
7050433	CLIC1	1634.18	673.98	2.42	0.0009	960.2		203.84	134.96	1.51	0	68.89
7320725	CPNE2	269.63	110.81	2.43	0	158.83		93.58	53.92	1.74	0.0049	39.65
5700128	MIAT	715.67	292.04	2.45	0	423.63		906.39	312.63	2.9	0	593.76
6480035	CTSA	1180.84	479.61	2.46	0.0001	701.24		602.7	154.27	3.91	0.0763	448.42
6350017	CNTNAP1	289.36	117.11	2.47	0	172.25		518.81	83.16	6.24	0	435.65
6520167	BIRC3	750.7	300.74	2.5	0.0465	449.96		2037.64	767.93	2.65	0.0702	1269.7
4610075	TFRC	567.17	220.69	2.57	0	346.47		1891.5	613.79	3.08	0	1277.71
2100328	YWHAH	775.54	299.71	2.59	0.0014	475.83		2772.36	891.46	3.11	0.0137	1880.9
2320301	ITGB1	2283.97	876.97	2.6	0.0012	1407		4717.27	1853.47	2.55	0.0026	2863.8
6480500	HLA-DPA1	1614.51	610.86	2.64	0	1003.65		1933.1	565.07	3.42	0.0001	1368.03
7400136	HLA-DMA	669.24	253.2	2.64	0	416.04		1628.57	478.81	3.4	0	1149.77
7570440	E2F2	310.09	116.35	2.67	0	193.74		847.04	138.23	6.13	0.0001	708.8
1440296	HLA-DQB1	291.69	108.5	2.69	0	183.19		156.54	50.34	3.11	0.2656	106.2
4200037	PTPLA	316.64	116.69	2.71	0	199.96		314.58	52.94	5.94	0.0001	261.64
3450685	LGALS3	272.47	100.4	2.71	0.0168	172.07		507.66	79.59	6.38	0.0108	428.08
2060148	TNFRSF4	790.18	290.04	2.72	0	500.14		93.35	63.75	1.46	0.0172	29.59
770019	NINJ2	394.82	144.43	2.73	0	250.39		1163.2	241.99	4.81	0	921.21
990132	FUT7	366.79	132.28	2.77	0	234.5		1063.4	175.52	6.06	0.0066	887.89
4670743	RNF214	1104.94	398.16	2.78	0	706.78		1099.28	244.64	4.49	0.0005	854.63
6040600	NA	468.21	162.36	2.88	0	305.85		1051.54	167.86	6.26	0.0001	883.68
1090064	CD74	1634.89	555.28	2.94	0.0545	1079.61		3829.54	1088.46	3.52	0.0827	2741.08
4540138	GBP5	1614.72	544.56	2.97	0.0007	1070.16		2300.77	618.19	3.72	0.0324	1682.58
3850451	STAM	407.2	136.75	2.98	0	270.45		618.44	108.57	5.7	0.0001	509.87
6560066	BFSP2	359.13	116.07	3.09	0	243.05		174.69	55.89	3.13	0	118.8
5260750	FOXP3	293.73	93.47	3.14	0.0021	200.26		72.61	63.7	1.14	0.0207	8.9
20373	PTTG1	374.29	116.93	3.2	0	257.35		528.36	113.21	4.67	0.003	415.15
2710044	TRIB1	328.8	102.83	3.2	0	225.97		564.03	57.27	9.85	0	506.76
430338	ACTA2	520.28	154.86	3.36	0	365.41		672.23	112.87	5.96	0	559.36
2350324	PRDM1	667.93	197.3	3.39	0.0088	470.63		1299.98	294.09	4.42	0.019	1005.9
2470471	DUSP4	423.65	122.68	3.45	0.0035	300.97		457.44	68.1	6.72	0.0002	389.34
1240491	SELP	417.3	115.8	3.6	0	301.49		229.21	61.25	3.74	0	167.95
5220538	IL10RA	1104.31	305.92	3.61	0.0105	798.38		3731.66	787.86	4.74	0.0276	2943.8
1400242	FANK1	369.51	101.55	3.64	0.0005	267.96		263.84	50.16	5.26	0.0002	213.67
4010053	HLA-DRB3	454.36	123.35	3.68	0	331.01		390.4	79.97	4.88	0.0004	310.43
7100348	S100A4	6188.41	1634.74	3.79	0.0004	4553.67		14602.1	4906.55	2.98	0.001	9695.54
3140561	S100A4	6188.41	1634.74	3.79	0.0004	4553.67		18183.2	6061.05	3	0.0009	12122.1
2710278	SHMT2	1385.87	363.36	3.81	0.0003	1022.51		2935.32	608.13	4.83	0.007	2327.19
3780364	ANXA2	1112.03	289.42	3.84	0	822.62		103.6	58.13	1.78	0.0242	45.46
1740164	PLEKHK1	468.61	121.08	3.87	0.0002	347.53		310.33	52.23	5.94	0.0005	258.1
7100348	S100A4	4159.86	1072.45	3.88	0.0005	3087.41		14602.1	4906.55	2.98	0.001	9695.54
3140561	S100A4	4159.86	1072.45	3.88	0.0005	3087.41		18183.2	6061.05	3	0.0009	12122.1
2710577	NCF4	469.6	118.54	3.96	0	351.06		590.61	98.03	6.02	0	492.58
2750528	NA	808.16	202.83	3.98	0	605.33		978.72	135.19	7.24	0	843.52
1170307	IL2RB	1086.27	263.89	4.12	0.0001	822.37		2869.32	505.87	5.67	0.0044	2363.45
1230632	TNFRSF1B	1542.58	360.05	4.28	0	1182.53		4106.8	849.13	4.84	0	3257.66
5690382	METTL7A	429.01	99.27	4.32	0	329.74		119.36	42.82	2.79	0	76.55
2470110	JAKMIP1	663.6	153.39	4.33	0	510.21		54.67	52.85	1.03	0.3926	1.82
6040379	HLA-DRB4	627.44	132.37	4.74	0.0644	495.07		1354.81	132.34	10.24	0	1222.47
160377	LGALS1	1334.38	266.3	5.01	0	1068.08		3772.89	514.6	7.33	0.0001	3258.29
2710577	NCF4	966.68	185.24	5.22	0	781.44		590.61	98.03	6.02	0	492.58
5090403	CTLA4	998.94	162.01	6.17	0	836.93		4397.35	372.16	11.82	0	4025.19
